# Supplementary material for: Evaluating plantar biomechanics while descending a single step with different heights
Source: Front Bioeng Biotechnol. 2024 Aug 12;12:1431988. doi: 10.3389/fbioe.2024.1431988 (PMC11345276; doi:10.3389/fbioe.2024.1431988)
Supplement: Supplementary file 1 [file DataSheet1.XLSX]

## Sheet: Supplementary Table 1
Supplementary Table 1 ANOVA results in vGRF(mN/kg) for the biped, leading, trailing foot across the four step heights
Item	5cm	15cm	25cm	35cm	F	P
Biped	21592.16 ± 4721.18	20111.23 ± 3980.40	19371.62 ± 4244.85	18000.678 ± 4052.31	7.414	0.001
Leading Foot	11761.52 ± 3014.78	11294.65 ± 2809.03	10739.77 ±2801.51	9906.80 ± 2905.14	4.587	0.004
Trailing Foot	9830.64 ± 2377.53	8816.58 ± 2038.03	8631.85 ± 2226.59	8093.87 ± 2220.17	6.426	0.001

## Sheet: Supplementary Table 2
Supplementary Table 2 Post-hoc multiple comparisons for vGRF across different step heights.
Comparison	Biped	Leading Foot	Trailing Foot
5cm vs. 15cm	0.349	0.999	0.078
5cm vs. 25cm	0.028	0.321	0.02
5cm vs. 35cm	<0.001	0.003	<0.001
15cm vs. 25cm	0.999	0.999	0.999
15cm vs. 35cm	0.043	0.054	0.454
25cm vs. 35cm	0.475	0.69	0.999
